# Supplementary material for: Development and External Validation of 18F-FDG PET-Based Radiomic Model for Predicting Pathologic Complete Response after Neoadjuvant Chemotherapy in Breast Cancer
Source: Cancers (Basel). 2023 Jul 28;15(15):3842. doi: 10.3390/cancers15153842 (PMC10417050; doi:10.3390/cancers15153842)
Supplement: Supplementary file 1 [file cancers-15-03842-s001.zip]

Archive with 1 entries (1 files):
- cancers-2506491-supplementary.pdf
